# Supplementary material for: Colorectal cancer microbiome programs DNA methylation of host cells by affecting methyl donor metabolism
Source: Genome Med. 2024 Jun 5;16:77. doi: 10.1186/s13073-024-01344-1 (PMC11151592; doi:10.1186/s13073-024-01344-1)
Supplement: Supplementary file 2 — Additional file 2: Table S1. Information for samples subjected to multiple sequencing. Table S2. Public metagenomic data used for meta-analysis. Table S3. Public 16s rRNA sequencing data used for meta-analysis. Table S4. Differential species between fecal microbiome from CRC patients and healthy controls. Table S5. Differential bacterial pathways between fecal microbiome from CRC patients and healthy controls. Table S6. Differential genus and species between tumor and AN tissues of CRC patients. Table S7. Differential bacterial pathways between tumor and AN tissues of CRC patients. Table S8. Differential EC functions between tumor and AN tissues of CRC patients. Table S9. The association between bacteria abundance between fecal and tissue samples. Table S10. The predicted pathway related to methione and folate metabolism for species associated with DNA methylation. Table S11. The association between host gene methylation and pathways of fecal microbiome. [file 13073_2024_1344_MOESM2_ESM.xlsx]

## Sheet: Legend
Table S1. Information for samples subjected to multiple sequencing.
Table S2. Public metagenomic data used for meta-analysis.
Table S3. Public 16s rRNA sequencing data used for meta-analysis.
Table S4. Differential species between fecal microbiome from CRC patients and healthy controls.
Table S5. Differential bacterial pathways between fecal microbiome from CRC patients and healthy controls.
Table S6. Differential genus and species between tumor and AN tissues of CRC patients.
Table S7. Differential bacterial pathways between tumor and AN tissues of CRC patients.
Table S8. Differential EC functions between tumor and AN tissues of CRC patients.
Table S9. The association between bacteria abundance between fecal and tissue samples.
Table S10. The predicted pathway related to methione and folate metabolism for species associated with DNA methylation.
Table S11. The association between host gene methylation and pathways of fecal microbiome.

## Sheet: Table S1
Patient ID	Gender	Age	Diagnosis	16S rRNA squencing for Tumor tissues	16S rRNA squencing for AN tissues	Metagenomic sequencing for feces	DNA methylation for tumor and AN tissues
20	Male	67	READ	YES	YES	YES
22	Male	69	READ	YES	YES	YES
32	Male	52	COAD	YES	YES	YES
53	Female	62	READ	YES	YES	YES	YES
55	Male	63	COAD	YES	YES	YES	YES
56	Male	71	READ	YES	YES	YES	YES
60	Male	71	READ	YES	YES
61	Male	65	READ	YES	YES	YES	YES
66	Male	66	READ	YES	YES	YES	YES
67	Male	47	READ	YES	YES	YES
14	Male	42	READ	YES	YES	YES	YES
15	Female	61	COAD	YES	YES	YES
24	Male	63	READ	YES	YES	YES	YES
28	Female	62	READ	YES	YES	YES	YES
31	Male	60	COAD	YES	YES
4	Female	59	COAD	YES	YES		YES
3	Male	62	READ	YES	YES	YES	YES
10	Male	60	READ	YES	YES
26	Female	54	READ	YES	YES	YES	YES
16	Male	60	COAD	YES	YES		YES
23	Male	73	READ	YES	YES
35	Male	66	READ	YES	YES	YES	YES
37	Female	64	READ	YES	YES	YES
45	Male	54	READ	YES	YES	YES

## Sheet: Table S2
Study_name	No. of CRC samples	No. of HC samples	Database identifier
FengQ_2015	46	61	PRJEB7774
GuptaA_2019	30	30	PRJNA531273
ThomasAM_2019_a	25	21	PRJEB27928
ThomasAM_2019_b	32	28	PRJEB27928
ThomasAM_2019_c	40	40	PRJEB27928
VogtmannE_2016	52	52	PRJEB12449
WirbelJ_2018	60	65	PRJEB27928
YachidaS_2019	187	251	PRJDB4176
YuJ_2015	75	53	PRJEB10878
ZellerG_2014	53	61	PRJEB60 70

## Sheet: Table S3
Study_name	No.of tumor samples	No. of AN samples	Database identifier
PRJEB6070	48	48	PRJEB6070
PRJEB35990	186	186	PRJEB35990
PRJNA284355	44	33	PRJNA284355
PRJNA325650	24	24	PRJNA325650

## Sheet: Table S4
Feature	log of highest average	Class	LDA effect size	LEfSe p	Permutation-Adjusted P-value
s__Bifidobacterium_longum	3.29859	H	2.6853	0.0327708	0.030297
s__Bacteroides_clarus	3.18076	H	2.91232	0.00391946	9.999e-05
s__Bacteroides_massiliensis	3.40287	H	3.02971	0.00218292	0.00219978
s__Bacteroides_thetaiotaomicron	4.56964	CRC	4.2056	0.0135882	0.0123988
s__Porphyromonas_asaccharolytica	2.52777	CRC	2.13772	0.00849899	9.999e-05
s__Porphyromonas_endodontalis	3.59513	CRC	3.34356	0.00849899	9.999e-05
s__Prevotella_copri	4.77387	CRC	4.37077	0.0477403	0.0463954
s__Prevotella_intermedia	3.88947	CRC	3.6195	0.001749	9.999e-05
s__Prevotella_sp_885	4.21573	CRC	3.94648	0.0368768	0.09979
s__Prevotella_sp_CAG_279	3.63916	CRC	3.37526	0.0179095	0.0422958
s__Prevotella_sp_CAG_520	4.39983	CRC	4.14799	0.00849899	9.999e-05
s__Prevotella_sp_CAG_891	3.20039	CRC	2.82848	0.0368768	0.107289
s__Gemella_morbillorum	2.35906	CRC	2.16055	0.0179095	0.0418958
s__Eubacterium_sp_CAG_180	3.13106	CRC	2.89506	0.0140471	0.0123988
s__Eubacterium_sp_CAG_38	3.40005	H	2.99041	0.0259939	0.0252975
s__Blautia_wexlerae	3.34665	H	2.78913	0.0428271	0.0408959
s__Fusicatenibacter_saccharivorans	3.79105	H	3.35859	0.0173947	0.0144986
s__Clostridium_bolteae	3.60978	H	3.24854	0.00399068	0.00339966
s__Lachnospira_pectinoschiza	2.7383	CRC	2.45624	0.0161825	0.0170983
s__Roseburia_faecis	4.34203	H	3.94371	0.0150789	0.0138986
s__Phascolarctobacterium_faecium	4.05929	H	3.44299	0.00386884	0.00379962
s__Dialister_pneumosintes	2.59247	CRC	2.3642	0.00531468	0.00269973
s__Fusobacterium_nucleatum	2.76349	CRC	2.48825	0.0179095	0.0438956
s__Fusobacterium_sp_oral_taxon_370	2.84902	CRC	2.57952	0.013052	0.0116988
s__Fusobacterium_varium	2.46692	CRC	2.24234	0.000752394	9.999e-05
s__Eikenella_corrodens	2.48597	CRC	2.24813	0.0179095	0.0470953

## Sheet: Table  S5
Feature	log of highest average	Class	LDA effect size	LEfSe p	Permutation-Adjusted P-value
f-7ALPHADEHYDROX-PWY-cholatedegradation-bacteria-anaerobic-	1.72211	H	2.42729	0.0179095	9.999e-05
ANAEROFRUCAT-PWY-homolacticfermentation	4.71542	H	3.63929	0.0161931	0.0131987
ARGSYN-PWY-L-argininebiosynthesisI-viaL-ornithine-	4.74264	H	3.866	0.0209093	0.020298
ARGSYNBSUB-PWY-L-argininebiosynthesisII-acetylcycle-	4.72562	H	3.87727	0.0176493	0.0169983
COBALSYN-PWY-adenosylcobalaminsalvagefromcobinamideI	4.58025	H	3.81508	0.00440677	0.00359964
COLANSYN-PWY-colanicacidbuildingblocksbiosynthesis	4.38469	H	3.35614	0.0290311	0.0267973
FOLSYN-PWY-superpathwayoftetrahydrofolatebiosynthesisandsalvage	3.87619	CRC	3.2425	0.00863939	0.00779922
GLUTORN-PWY-L-ornithinebiosynthesis	4.71682	H	3.84019	0.00398796	0.0019998
GLYCOGENSYNTH-PWY-glycogenbiosynthesisI-fromADP-D-Glucose-	4.60055	H	3.7929	0.00863939	0.00879912
HEME-BIOSYNTHESIS-II-hemebiosynthesisI-aerobic-	3.78754	CRC	2.87942	0.0462361	0.0423958
LACTOSECAT-PWY-lactoseandgalactosedegradationI	3.40488	H	2.74423	0.0340241	0.0160984
METH-ACETATE-PWY-methanogenesisfromacetate	3.54159	H	3.01553	0.00714577	0.00529947
P162-PWY-L-glutamatedegradationV-viahydroxyglutarate-	3.16541	CRC	2.8039	0.000477885	0.00019998
P163-PWY-L-lysinefermentationtoacetateandbutanoate	3.09901	CRC	2.77192	0.0198561	0.00259974
PPGPPMET-PWY-ppGppbiosynthesis	3.76711	CRC	2.94101	0.0135942	0.0123988
PWY-1861-formaldehydeassimilationII-RuMPCycle-	3.83531	H	3.42052	0.0397335	0.0393961
PWY-5100-pyruvatefermentationtoacetateandlactateII	4.47686	H	3.73597	0.00591316	0.00479952
PWY-5103-L-isoleucinebiosynthesisIII	4.92995	CRC	3.91199	0.0428807	0.0440956
PWY-5154-L-argininebiosynthesisIII-viaN-acetyl-L-citrulline-	4.72339	H	3.69391	0.00716061	0.00569943
PWY-5654-2-amino-3-carboxymuconatesemialdehydedegradationto2-oxopentenoate	1.80564	CRC	2.34076	0.0439443	0.00039996
PWY-6210-2-aminophenoldegradation	1.84518	CRC	2.24592	0.0224789	9.999e-05
PWY-621-sucrosedegradationIII-sucroseinvertase-	4.40053	H	3.49893	0.0397335	0.0427957
PWY-6317-galactosedegradationI-Leloirpathway-	4.5583	H	3.68649	0.0161931	0.0147985
PWY-6612-superpathwayoftetrahydrofolatebiosynthesis	3.72532	CRC	3.10379	0.00863939	0.00719928
PWY-6737-starchdegradationV	4.9797	H	3.99897	0.0367845	0.0328967
PWY-7196-superpathwayofpyrimidineribonucleosidessalvage	3.99426	H	3.3554	0.0428807	0.0442956
PWY-7211-superpathwayofpyrimidinedeoxyribonucleotidesdenovobiosynthesis	4.22716	H	3.41086	0.0428807	0.0440956
PWY-7323-superpathwayofGDP-mannose-derivedO-antigenbuildingblocksbiosynthesis	4.39918	H	3.50003	0.0103854	0.00869913
PWY-7357-thiaminformationfrompyrithiamineandoxythiamine-yeast-	4.74362	H	3.64287	0.0340241	0.030397
PWY-7400-L-argininebiosynthesisIV-archaebacteria-	4.74419	H	3.86119	0.019219	0.0181982
PWY-7456-mannandegradation	4.33187	H	3.50325	0.0176493	0.0170983
PWY0-1296-purineribonucleosidesdegradation	4.6844	H	3.86466	0.00536605	0.00469953
PWY66-389-phytoldegradation	3.44874	CRC	2.76826	0.00359697	0.00219978
PWY66-422-D-galactosedegradationV-Leloirpathway-	4.58538	H	3.75942	0.00591316	0.00529947
TEICHOICACID-PWY-teichoicacid-poly-glycerol-biosynthesis	4.0845	H	3.03498	0.0462361	0.039596

## Sheet: Table S6
Feature	log of highest average	Class	LDA effect size	LEfSe p	Permutation-Adjusted P-value
g__Mobiluncus	3.76497	AN	3.4255	0.0128008	0.0138986
g__Adlercreutzia	2.06844	T	2.0416	0.0378205	0.00089991
g__Parabacteroides	4.3418	T	3.74337	0.0288388	0.029797
g__Alistipes	3.60878	T	3.00046	0.00243607	0.00159984
g__Enterococcus	4.28682	T	3.92129	0.00375733	0.0029997
g__Clostridium	3.61386	AN	2.98531	0.0125965	0.039696
g__Pseudoramibacter_Eubacterium	2.21479	T	2.05042	0.0205237	9.999e-05
g__Catonella	3.37497	AN	2.73095	0.0433025	0.0440956
g__Ruminococcus	3.92651	T	3.1464	0.0336848	0.0385961
g___Ruminococcus_	4.46372	T	3.87904	0.0009698	0.00049995
g__Butyricicoccus	2.34873	T	2.14848	0.000671423	9.999e-05
g__Oscillospira	4.10829	T	3.33659	0.00112238	0.00079992
g__Syntrophomonas	2.40684	AN	2.12781	0.00295593	9.999e-05
g__Megamonas	3.76	AN	3.24783	0.00537505	0.0039996
g__Phascolarctobacterium	3.65021	T	3.01538	0.0354479	0.0364964
g__Peptoniphilus	3.16115	AN	2.48796	0.0429903	0.0427957
g__Leptotrichia	4.67171	AN	4.33781	0.0167623	0.0160984
g__Kaistobacter	2.75107	T	2.2634	0.0181249	0.00869913
g__Cupriavidus	2.27713	T	2.0306	0.0151542	0.00159984
g__Desulfococcus	2.95149	AN	2.64414	0.00112888	0.00049995
g__Psychromonas	2.37387	AN	2.19035	0.00534633	9.999e-05
g__Proteus	3.36524	T	3.01124	0.00144806	0.00129987
g__Halomonas	2.40112	AN	2.16468	0.00514082	9.999e-05
g__Oleibacter	2.60011	AN	2.30343	0.00941505	0.00059994
g__Aggregatibacter	4.02355	AN	3.30233	0.00312309	0.0019998
g__Pseudoalteromonas	4.40006	AN	4.15402	0.0116905	0.00959904
g__Lysobacter	2.43188	T	2.10047	0.00480545	0.00039996
g__Thermomonas	3.1037	T	2.36601	0.00504302	0.00369963
g__Ureaplasma	3.7491	AN	3.33063	0.0253961	0.0270973
g__Akkermansia	4.08144	T	3.75162	0.00781557	0.00619938
g__Morganella|s__morganii	4.17819	T	3.6307	0.0412165	0.039996
g__Lactobacillus|s__salivarius	4.26424	T	3.6703	0.00572669	0.00519948
g__Shewanella|s__algae	4.06194	T	3.49472	0.0125965	0.0121988
g__Eggerthella|s__lenta	3.9179	AN	3.14764	0.0372891	0.0394961
s__hongkongensis	3.83539	T	3.36684	0.0316067	0.0287971
g__Lachnoanaerobaculum|s__orale	3.98458	T	3.50709	0.0177152	0.0170983
g__Propionibacterium|s__acnes	3.55408	T	3.05648	0.00472965	0.00509949
g__Clostridium|s__hathewayi	3.5142	T	2.69261	0.0477612	0.0488951
g__Bacteroides|s__acidifaciens	3.31033	T	2.84962	0.0365495	0.0351965
g__Helicobacter|s__ganmani	2.93445	T	2.52244	0.0267188	0.0220978
g__Parabacteroides|s__gordonii	2.89348	T	2.49308	0.00433496	0.00379962
g__Veillonella|s__dispar	3.04972	T	2.51576	0.0404082	0.0410959
g__Ruminococcus|s__flavefaciens	3.23551	T	2.82603	0.0334214	0.0336966
g__Dietzia|s__timorensis	2.64962	T	2.34356	0.0420322	0.0423958
g__Sphingomonas|s__asaccharolytica	2.95886	AN	2.57376	0.0264809	0.0222978
g__Photobacterium|s__damselae	2.04961	T	2.05242	0.0196355	9.999e-05
g__Clostridium|s__methylpentosum	1.92553	T	2.13935	0.0311087	0.00149985

## Sheet: Table S7
Feature	log of highest average	Class	LDA effect size	LEfSe p	Permutation-Adjusted P-value	Description
ARG_POLYAMINE_SYN	3.27977	C	2.18315	0.0303828	0.0275972	superpathway of arginine and polyamine biosynthesis
DAPLYSINESYN_PWY	3.68481	C	2.34339	0.0477612	0.0463954	L-lysine biosynthesis I
GALACT_GLUCUROCAT_PWY	3.25213	T	2.30129	0.00649286	0.00639936	superpathway of hexuronide and hexuronate degradation
GALACTUROCAT_PWY	3.50628	T	2.53637	0.00937477	0.00959904	D-galacturonate degradation I
GLUCUROCAT_PWY	3.2224	T	2.2143	0.0288388	0.0278972	superpathway of &beta;-D-glucuronide and D-glucuronate degradation
HOMOSER_METSYN_PWY	3.48718	C	2.28248	0.0433081	0.0465953	L-methionine biosynthesis I
P164_PWY	3.38857	T	2.28692	0.0319973	0.030297	purine nucleobases degradation I (anaerobic)
P4_PWY	3.62319	C	2.31544	0.0454888	0.0488951	superpathway of L-lysine, L-threonine and L-methionine biosynthesis I
POLYAMSYN_PWY	3.12272	C	2.17827	0.0246054	0.020298	superpathway of polyamine biosynthesis I
PWY_4984	3.11157	T	2.13329	0.0319973	0.0288971	urea cycle
PWY_5347	3.6597	C	2.30641	0.0372891	0.040296	superpathway of L-methionine biosynthesis (transsulfuration)
PWY_5941	2.6063	C	2.09822	0.00364481	0.00279972	glycogen degradation II (eukaryotic)
PWY_6507	3.56926	T	2.64288	0.0303828	0.0309969	4-deoxy-L-threo-hex-4-enopyranuronate degradation
PWY_7242	3.6179	T	2.60778	0.0209213	0.019798	D-fructuronate degradation
PWY_7315	2.98315	T	2.14963	0.0433081	0.040296	dTDP-N-acetylthomosamine biosynthesis
PWY0_781	3.60703	C	2.27557	0.0433081	0.0461954	aspartate superpathway

## Sheet: Table S8
Feature	log of highest average	Class	LDA effect size	LEfSe p	Permutation-Adjusted P-value
EC:1_1_1_339	2.82842	C	2.37816	0.0259525	0.0247975
EC:1_1_1_58	3.60868	T	2.74597	0.0167623	0.0144986
EC:1_1_1_69	3.72404	T	2.6923	0.0433081	0.0411959
EC:1_13_11_75	2.50397	T	2.13083	0.0477612	0.0429957
EC:1_13_12_16	3.47067	C	2.72601	0.0454888	0.0484952
EC:1_2_1_21	2.84047	T	2.07266	0.0133476	0.00989901
EC:1_2_1_22	2.84055	T	2.06836	0.0133476	0.010499
EC:1_21_98_1	2.78531	C	2.1256	0.0209213	0.0143986
EC:1_3_1_33	2.50749	T	2.13179	0.0319973	0.0250975
EC:1_5_1_49	2.56039	C	2.16951	0.0118831	0.00719928
EC:1_7_7_2	2.51099	T	2.13252	0.0246054	0.0229977
EC:1_7_99_1	4.10569	T	2.86402	0.0477612	0.050295
EC:2_1_1_132	3.58286	T	2.56117	0.0477612	0.0456954
EC:2_1_2_9	4.18843	C	2.60378	0.0412165	0.0380962
EC:2_1_3_1	2.58756	C	2.08966	0.0273628	0.019898
EC:2_4_1_15	3.48055	T	2.68469	0.0288388	0.029597
EC:2_4_1_180	2.89825	T	2.13344	0.0336848	0.0271973
EC:2_4_1_187	3.81828	T	2.90925	0.0288388	0.0276972
EC:2_4_2_12	3.0029	C	2.50798	0.0112057	0.0107989
EC:2_5_1_120	2.98358	C	2.41608	0.00937477	0.00749925
EC:2_6_1_42	4.16373	C	2.59724	0.00781557	0.00639936
EC:2_7_1_16	3.10847	T	2.12591	0.0433081	0.0414959
EC:2_7_7_43	3.4009	T	2.654	0.0372891	0.0367963
EC:2_8_2_22	3.00114	C	2.35912	0.0477612	0.0508949
EC:3_1_3_12	3.47814	T	2.68279	0.0288388	0.029697
EC:3_2_1_135	2.94304	C	2.52188	0.00537505	0.00449955
EC:3_2_1_180	3.57158	T	2.74684	0.0433081	0.0410959
EC:3_2_1_3	2.56806	C	2.2067	0.00443401	0.00289971
EC:3_2_1_8	3.40173	T	2.57736	0.0273628	0.0263974
EC:3_4_24_3	2.99434	C	2.58822	0.0118831	0.0106989
EC:3_5_4_16	4.12472	C	2.6061	0.0336848	0.0316968
EC:3_5_4_2	3.61213	T	2.65012	0.0246054	0.0260974
EC:3_5_4_3	3.47183	T	2.50967	0.0149694	0.0132987
EC:3_6_3_12	4.21718	T	3.3056	0.0303828	0.0308969
EC:3_6_3_20	3.01103	T	2.12312	0.0259525	0.0236976
EC:4_1_1_12	3.53527	T	2.68567	0.0412165	0.0381962
EC:4_1_1_50	3.51783	C	2.8233	0.0105629	0.010299
EC:4_1_2_13	4.36739	T	2.75934	0.0220921	0.0188981
EC:4_1_2_52	3.09266	T	2.09321	0.0288388	0.029597
EC:4_2_1_115	2.86688	C	2.41506	0.00260844	0.00269973
EC:4_2_1_129	2.71203	T	2.1736	0.0167623	0.0147985
EC:4_2_1_151	2.78723	C	2.1289	0.0220921	0.0146985
EC:4_2_1_40	2.8742	T	2.0789	0.00830736	0.00689931
EC:4_2_1_7	3.80027	T	2.96006	0.00537505	0.00319968
EC:4_2_1_8	3.96046	T	3.04343	0.0303828	0.0282972
EC:4_2_3_3	3.96795	T	2.88098	0.0477612	0.0471953
EC:5_1_3_30	2.86825	T	2.10311	0.0198051	0.0158984
EC:5_1_3_31	2.86825	T	2.10311	0.0198051	0.0158984
EC:5_3_1_12	3.81515	T	2.75724	0.0273628	0.0269973
EC:5_3_1_17	3.87082	T	3.02076	0.0354479	0.0335966
EC:5_4_99_17	2.71203	T	2.1736	0.0167623	0.0147985
EC:5_4_99_9	3.71008	T	2.66683	0.0246054	0.0255974
EC:6_1_1_23	2.98733	T	2.02655	0.0454888	0.0410959
EC:6_3_2_32	2.50581	C	2.10158	0.0273628	0.0155984

## Sheet: Table S9
Fecal	Tissue	Correlation	Pvalue
Eikenella	Eikenella	0.682456	0.00128455	Tumor
Prevotella ruminicola	Prevotella ruminicola	0.464912	0.0448961	Adjacent
Campylobacter	Campylobacter	0.593314	0.00741168	Adjacent
Turicibacter	Turicibacter	0.599034	0.00672321	Adjacent

[truncated: 2 more sheets: Table S10, Table S11]
